# Supplementary material for: A Systematic Review on Molecular Toxicology and Omics-Based Risk Assessment of Pigments Used in Dermal Implantation Procedures: Implications for Somatology and Somatic Therapy Practice
Source: Int J Mol Sci. 2026 Jun 16;27(12):5422. doi: 10.3390/ijms27125422 (PMC13299748; doi:10.3390/ijms27125422)
Supplement: Supplementary file 1 [file ijms-27-05422-s001.zip]

Archive with 1 entries (1 files):
- ijms-4121490-SI.pdf
